# Supplementary material for: The Effect of Paracrine Factors Released by Irradiated Peripheral Blood Mononuclear Cells on Neutrophil Extracellular Trap Formation
Source: Antioxidants (Basel). 2022 Aug 11;11(8):1559. doi: 10.3390/antiox11081559 (PMC9405389; doi:10.3390/antiox11081559)
Supplement: Supplementary file 1 [file antioxidants-11-01559-s001.zip]

Archive with 1 entries (1 files):
- antioxidants-1865958-supplementary.pdf
